# Supplementary material for: D3Impute: Dropout-aware discrimination, distribution-aware modeling, and density-guide imputation for scRNA-seq data
Source: PLoS Comput Biol. 2025 Dec 1;21(12):e1013744. doi: 10.1371/journal.pcbi.1013744 (PMC12668564; doi:10.1371/journal.pcbi.1013744)
Supplement: S1 Table — (XLSX) [file pcbi.1013744.s025.xlsx]

## Sheet: Sheet1
ARI comparison of direct imputation methods with and without dropout-aware discriminator across six datasets.
		Siletti	Guo2	Pollen	iPSC	Petropoulos	CellType	Mean	SD
scAMF	Direct	0.9615	0.7421	0.4358	0.6082	0.4363	0.7526	0.6561	0.2045
	Intergrated	0.9848	0.998	0.9454	0.6635	0.5399	0.7839	0.8193	0.1891
G2S3	Direct	0.6176	0.491	0.1272	0.1763	0.1174	0.4435	0.3288	0.2152
	Intergrated	0.6438	0.3532	0.1216	0.3141	0.1945	0.769	0.3994	0.2549
scGNN	Direct	0.9712	0.6039	0.4811	0.3542	0.2627	0.7042	0.5629	0.1793
	Intergrated	0.9644	0.8251	0.3162	0.3942	0.4196	0.7038	0.6039	0.2644
