# Supplementary material for: D3Impute: Dropout-aware discrimination, distribution-aware modeling, and density-guide imputation for scRNA-seq data
Source: PLoS Comput Biol. 2025 Dec 1;21(12):e1013744. doi: 10.1371/journal.pcbi.1013744 (PMC12668564; doi:10.1371/journal.pcbi.1013744)
Supplement: S2 Table — (XLSX) [file pcbi.1013744.s026.xlsx]

## Sheet: Sheet1
NMI comparison of direct imputation methods with and without dropout-aware discriminator across six datasets.
		Siletti	Guo2	Pollen	iPSC	Petropoulos	CellType	Mean	SD
scAMF	Direct	0.924	0.628	0.6712	0.6795	0.4893	0.4541	0.641	0.1677
	Intergrated	0.9622	0.9908	0.9372	0.6423	0.6553	0.8591	0.8412	0.1554
G2S3	Direct	0.5955	0.3844	0.3048	0.2502	0.1452	0.5283	0.3681	0.1704
	Intergrated	0.7264	0.2677	0.267	0.3801	0.2523	0.6641	0.4263	0.2143
scGNN	Direct	0.9541	0.5055	0.6742	0.3792	0.3759	0.7044	0.5989	0.2235
	Intergrated	0.8859	0.7376	0.4361	0.3769	0.5209	0.6543	0.602	0.1931
