# Supplementary material for: D3Impute: Dropout-aware discrimination, distribution-aware modeling, and density-guide imputation for scRNA-seq data
Source: PLoS Comput Biol. 2025 Dec 1;21(12):e1013744. doi: 10.1371/journal.pcbi.1013744 (PMC12668564; doi:10.1371/journal.pcbi.1013744)
Supplement: S3 Table — (XLSX) [file pcbi.1013744.s027.xlsx]

## Sheet: Fig6
ARI comparison of the filling effects of two imputation paradigmas across six datasets.
		Siletti	Guo2	Pollen	iPSC	Petropoulos	CellType
ZooImpute	Mean Smoothing	0.616	0.9749	0.8187	0.6081	0.4256	0.6087
	Heterogeneity-aware	0.9848	0.998	0.9454	0.6635	0.5399	0.7839
scImpute	Mean Smoothing	0.7565	0.5338	0.1403	0.2312	0.1737	0.1782
	Heterogeneity-aware	0.9401	0.4911	0.2001	0.2029	0.1356	0.1409
SDImpute	Mean Smoothing	0.7519	0.4911	0.131	0.3045	0.0571	0.2365
	Heterogeneity-aware	0.9523	0.6212	0.1359	0.3187	0.1148	0.4493
ALRA	Mean Smoothing	0.948	0.4911	0.2062	0.1368	0.1119	0.2723
	Heterogeneity-aware	0.9523	0.5052	0.2008	0.3143	0.1126	0.31
DrImpute	Mean Smoothing	0.9303	0.4911	0.1327	0.2674	0.1093	0.15
	Heterogeneity-aware	0.9338	0.742	0.2927	0.38	0.1564	0.5695
CMFImpute	Mean Smoothing	0.752	0.5338	0.1286	0.4155	0.1192	0.3732
	Heterogeneity-aware	0.9245	0.4911	0.2877	0.4444	0.1263	0.4241
AGImpute	Mean Smoothing	0.7519	0.4911	0.1353	0.2069	0.1142	0.318
	Heterogeneity-aware	0.754	0.5052	0.2005	0.3338	0.1178	0.3295
TsImpute	Mean Smoothing	0.94	0.5772	-	0.2028	0.1737	-
	Heterogeneity-aware	0.949	0.6212	-	0.2122	0.1352	-
