# Supplementary material for: D3Impute: Dropout-aware discrimination, distribution-aware modeling, and density-guide imputation for scRNA-seq data
Source: PLoS Comput Biol. 2025 Dec 1;21(12):e1013744. doi: 10.1371/journal.pcbi.1013744 (PMC12668564; doi:10.1371/journal.pcbi.1013744)
Supplement: S4 Table — (XLSX) [file pcbi.1013744.s028.xlsx]

## Sheet: Sheet1
NMI comparison of the filling effects of two imputation paradigmas across six datasets.
		Siletti	Guo2	Pollen	iPSC	Petropoulos	CellType
ZNEImpute	Mean Smoothing	0.7094	0.9421	0.876	0.6451	0.5339	0.7351
	Heterogeneity-aware	0.9622	0.9908	0.9372	0.6423	0.6553	0.8591
scImpute	Mean Smoothing	0.7641	0.4227	0.375	0.2759	0.2691	0.4884
	Heterogeneity-aware	0.8791	0.3845	0.4689	0.2739	0.2466	0.4619
SDImpute	Mean Smoothing	0.7628	0.3845	0.2736	0.3115	0.14597	0.5398
	Heterogeneity-aware	0.9128	0.5044	0.3794	0.3362	0.2286	0.5836
ALRA	Mean Smoothing	0.9005	0.3845	0.454	0.1817	0.2045	0.4994
	Heterogeneity-aware	0.9044	0.397	0.3673	0.3303	0.2033	0.5626
DrImpute	Mean Smoothing	0.8737	0.3844	0.3668	0.291	0.1981	0.4734
	Heterogeneity-aware	0.8647	0.628	0.544	0.3922	0.255	0.6302
CMFImpute	Mean Smoothing	0.7629	0.4227	0.2828	0.4016	0.183	0.6022
	Heterogeneity-aware	0.8613	0.3845	0.4799	0.4721	0.1917	0.6546
AGImpute	Mean Smoothing	0.7628	0.3845	0.3081	0.277	0.2274	0.5124
	Heterogeneity-aware	0.7634	0.397	0.393	0.3446	0.2025	0.5461
TsImpute	Mean Smoothing	0.8892	0.4625	-	0.2739	0.2701	-
	Heterogeneity-aware	0.9004	0.5044	-	0.2819	0.2479	-
