# Supplementary material for: D3Impute: Dropout-aware discrimination, distribution-aware modeling, and density-guide imputation for scRNA-seq data
Source: PLoS Comput Biol. 2025 Dec 1;21(12):e1013744. doi: 10.1371/journal.pcbi.1013744 (PMC12668564; doi:10.1371/journal.pcbi.1013744)
Supplement: S5 Table — (XLSX) [file pcbi.1013744.s029.xlsx]

## Sheet: Sheet1
Runtime (s) of 12 algorithms across six datasets.
	Siletti	Guo2	Pollen	IPSC	Petropoulos	CellType
ZooImpute	1.52	2.18	1.91	1.89	2.41	2.32
scAMF	8.43	3.25	1.94	1.53	15.74	1.38
DrImpute	25.54	3.16	0.94	0.94	78.19	0.63
scImpute	10.33	3.31	3.94	2.4	28.66	3.15
scRMD	4.07	0.89	0.29	0.52	6.52	0.16
SDImpute	15.8	5.01	2.95	2.28	31.25	1.82
MAGIC	1.2	1.04	1.03	1.11	1.4	1.23
GEImpute	3.2	1.71	1.48	1.38	2.2	1.36
scRNMF	12.04	9.72	9.25	9.86	27.9	11.68
CMFImpute	33.25	29.68	29.27	29.97	52.52	31.96
ALRA	0.78	0.39	0.32	0.28	1.42	0.17
AGImpute	781.89	299.36	1003.25	780.29	11679.2	533.18
TsImpute	20.2	16.09	-	8.16	90.36	-
