# Supplementary material for: D3Impute: Dropout-aware discrimination, distribution-aware modeling, and density-guide imputation for scRNA-seq data
Source: PLoS Comput Biol. 2025 Dec 1;21(12):e1013744. doi: 10.1371/journal.pcbi.1013744 (PMC12668564; doi:10.1371/journal.pcbi.1013744)
Supplement: S6 Table — (XLSX) [file pcbi.1013744.s030.xlsx]

## Sheet: Sheet1
Peak memory usage (MB) of 12 algorithms across six datasets
	Siletti	Guo2	Pollen	IPSC	Petropoulos	CellType
ZooImpute	55.17	20.33	11.45	8.91	106.25	16.8
scAMF	32.91	25.89	27.04	24.49	40.72	24.54
DrImpute	9.6	3.3	3.7	1.4	14.9	1.2
scImpute	10.9	3.6	2.1	1.7	15.2	1.9
scRMD	8.4	3.3	1.8	1.7	14.9	1.1
SDImpute	10.1	3.3	2.4	1.4	16.9	1.2
MAGIC	195.15	153.51	143.19	138.22	228.82	129.02
GEImpute	190.2	185.41	176.7	174.36	227.05	170.96
scRNMF	225.15	199.92	195.32	192.81	398.32	201.66
CMFImpute	38.56	14.34	7.25	10.37	68.2	15.15
ALRA	24.9	9.9	5.4	4.3	44.8	3.5
AGImpute	709.54	634.88	663.3	660.86	807.86	659.49
TsImpute	8.3	1.6	-	38.8	21.4	-
