# Supplementary material for: D3Impute: Dropout-aware discrimination, distribution-aware modeling, and density-guide imputation for scRNA-seq data
Source: PLoS Comput Biol. 2025 Dec 1;21(12):e1013744. doi: 10.1371/journal.pcbi.1013744 (PMC12668564; doi:10.1371/journal.pcbi.1013744)
Supplement: S7 Table — (XLSX) [file pcbi.1013744.s031.xlsx]

## Sheet: Sheet1
Runtime (s) of 12 algorithms across datasets of varying sizes
	2000	4000	6000	8000	10000	20000
ZooImpute	5.23	7.38	586	1320	2580	20340
scAMF	39.31	98.24	176.95	281.4	399.07	1434.71
DrImpute	232.41	513.7	796.81	1152.3	1486.16	2450.53
scImpute	105.08	826.5	2875.55	6359.12	12630.6	97777.6
scRMD	12.69	27.52	40.91	53.19	59.67	136.16
SDImpute	111.22	341.27	533.39	930.64	1765.54	4004.83
MAGIC	1.88	3.56	6.2	9.54	14.03	48.37
GEImpute	3.71	6.66	12.58	18.63	27.23	94.56
scRNMF	28.24	34.78	38.17	44.81	46.66	41.53
CMFImpute	95.3	185.23	283.98	399.76	538.25	1446.33
ALRA	3.92	8.98	11	15.89	19.22	38.75
AGImpute	23323.6	>12h
TsImpute	99.19	270.78	667.67	707.42	1379.99	5469.67
