# Supplementary material for: D3Impute: Dropout-aware discrimination, distribution-aware modeling, and density-guide imputation for scRNA-seq data
Source: PLoS Comput Biol. 2025 Dec 1;21(12):e1013744. doi: 10.1371/journal.pcbi.1013744 (PMC12668564; doi:10.1371/journal.pcbi.1013744)
Supplement: S8 Table — (XLSX) [file pcbi.1013744.s032.xlsx]

## Sheet: Sheet1
Peak memory usage (MB) of 12 algorithms across datasets of varying sizes
	2000	4000	6000	8000	10000	20000
ZooImpute	392.54	439.9	522.91	602.08	845.71	1989
scAMF	76.24	90.81	127.65	166.13	189.04	358.25
DrImpute	31.8	62.8	91.5	122.1	152.9	305.5
scImpute	34.8	61.8	95	123.2	154.1	308
scRMD	30	61	91.6	124.1	152.6	305.2
SDImpute	30.5	61.1	91.8	122.1	156.6	319.7
MAGIC	264.28	398.09	537.11	666.17	817.33	1481.41
GEImpute	307.97	493.46	734.46	1024	1395.01	4117.44
scRNMF	410.21	442.89	477.22	508.05	544.4	707.04
CMFImpute	121.14	240.89	389.9	498.54	739.91	1523.83
ALRA	85.1	177.3	274.6	366.2	457.8	915.5
AGImpute	976	-	-	-	-	-
TsImpute	55.6	107.1	167.8	228.7	289.5	1450
