# Supplementary material for: D3Impute: Dropout-aware discrimination, distribution-aware modeling, and density-guide imputation for scRNA-seq data
Source: PLoS Comput Biol. 2025 Dec 1;21(12):e1013744. doi: 10.1371/journal.pcbi.1013744 (PMC12668564; doi:10.1371/journal.pcbi.1013744)
Supplement: S9 Table — (XLSX) [file pcbi.1013744.s033.xlsx]

## Sheet: Sheet1
Skewness coefficients of total expression distributions across six datasets before imputation, after data tranformation, and after imputation.
	Siletti	Guo2	Pollen	iPSC	Petropoulos	CellType
Raw	1.1	2.3	2.5	1.5	4.4	0.6
Transformation	0.4	0.4	0.4	0.2	0.4	0.1
D3Impute	0.7	0.6	0.3	0.2	0.4	0.1
scAMF	0.4	0.2	0.9	0.5	0.1	0.6
DrImpute	0.5	0.7	0.9	0.2	0.2	0.5
scImpute	1	2.1	2.4	1.6	4.4	0.6
scRMD	0.5	0.7	0.8	0.2	0.1	0.2
SDImpute	1.2	0.7	0.8	0.6	0.4	0.3
MAGIC	3.8	1.3	2.2	1.7	6.6	2
GEImpute	1	2.3	2.5	1.5	4.3	0.6
scRNMF	5.8	3	2.8	1.6	3.6	1.6
CMFImpute	1	2.3	2.5	1.5	4.4	0.6
ALRA	0.1	0.9	0.5	0.2	0.2	0.8
AGImpute	0.4	0.2	0.9	0.4	0.1	1.3
TsImpute	1.1	2	--	1.4	4.2	--
